# Supplementary material for: A Cylindrical, Inner Volume Selecting 2D-T2-Prep Improves GRAPPA-Accelerated Image Quality in MRA of the Right Coronary Artery
Source: PLoS One. 2016 Oct 13;11(10):e0163618. doi: 10.1371/journal.pone.0163618 (PMC5063575; doi:10.1371/journal.pone.0163618)
Supplement: S1 File — In Tab 1 ("Simulations"), the mean SNR of Blood, Fat, and Myocardium tissues may be seen, at various GRAPPA acceleration factors (corresponds to Fig 3). In Tab 2 ("Phantom VS %—PE"), one may see the percentage improvement in vessel sharpness vs acceleration factor using the 2D-T2-Prep, for a coronary model perpendicular to the accelerated direction (corresponds to Fig 5). In Tab 3 ("Phantom VS %—FE"), this is repeated for the same model, albeit it parallel to the accelerated direction (also corresponds to Fig 5). In Tab 4 ("Volunteers VS %"), on may see the vessel sharpness measurements made in the 10 volunteers studied in this manuscript, along with the corresponding statistical analysis. (XLS) [file pone.0163618.s001.xls]

## Sheet: Simulations
		Tissue	Acceleration Factor	T2-Prep	SNR	% Diff.
		Myocardium	1	Conv.	1	0
		Water	1	Conv.	1	0
		Fat	1	Conv.	1	0
		Blood	1	Conv.	1	0
		Myocardium	1	2D	1	0
		Water	1	2D	1	0
		Fat	1	2D	1	0
		Blood	1	2D	1	0
		Myocardium	2	Conv.	16.342	0
		Water	2	Conv.	50.644	0
		Fat	2	Conv.	37.741	0
		Blood	2	Conv.	37.858	0
		Myocardium	2	2D	23.549	44.1011
		Water	2	2D	70.474	39.1557
		Fat	2	2D	56.447	49.5641
		Blood	2	2D	57.566	52.0577
		Myocardium	3	Conv.	6.45	0
		Water	3	Conv.	18.964	0
		Fat	3	Conv.	15.368	0
		Blood	3	Conv.	15.694	0
		Myocardium	3	2D	15.467	139.798
		Water	3	2D	45.786	141.436
		Fat	3	2D	38.604	151.197
		Blood	3	2D	40.266	156.569
		Myocardium	4	Conv.	2.841	0
		Water	4	Conv.	7.406	0
		Fat	4	Conv.	5.682	0
		Blood	4	Conv.	5.756	0
		Myocardium	4	2D	7.015	146.92
		Water	4	2D	25.437	243.465
		Fat	4	2D	14.091	147.994
		Blood	4	2D	13.478	134.156
		Myocardium	5	Conv.	2.457	0
		Water	5	Conv.	6.373	0
		Fat	5	Conv.	4.03	0
		Blood	5	Conv.	4.005	0
		Myocardium	5	2D	3.579	45.6654
		Water	5	2D	15.234	139.04
		Fat	5	2D	5.281	31.0422
		Blood	5	2D	4.72	17.8527
		Myocardium	6	Conv.	2.489	0
		Water	6	Conv.	6.871	0
		Fat	6	Conv.	4.271	0
		Blood	6	Conv.	4.283	0
		Myocardium	6	2D	3.673	47.5693
		Water	6	2D	15.81	130.098
		Fat	6	2D	5.662	32.5685
		Blood	6	2D	4.908	14.5926

## Sheet: Phantom VS % - PE
				Acceleration Factor	Type	Trial	Vessel Sharpness	Average	StDev
				1	Conv.	1	75.7969	75.08	0.697636	-2.61198
						2	76.1555
						3	74.8429
						4	74.1817
						5	75.8614
						6	74.2299
						7	75.3664
						8	74.4886
						9	74.7946
						10	75.0817
					2D	1	74.7412	73.1189	1.24258
						2	75.0083
						3	72.0501
						4	73.1066
						5	71.8694
						6	73.2398
						7	71.6122
						8	74.4886
						9	72.811
						10	72.2615			0.000646908
				2	Conv.	1	75.0863	76.5119	0.804382	-0.284878
						2	77.3223
						3	75.4811
						4	76.9068
						5	76.9379
						6	76.6302
						7	77.3729
						8	75.894
						9	76.249
						10	77.2387
					2D	1	74.3802	76.2939	1.64203
						2	76.7139
						3	77.9879
						4	78.1305
						5	77.7349
						6	75.0139
						7	74.2947
						8	74.752
						9	75.7022
						10	78.2292			0.712242
				3	Conv.	1	76.4872	77.0774	0.758994	-3.76913
						2	77.5988
						3	77.1891
						4	75.7473
						5	76.134
						6	76.9596
						7	78.0692
						8	77.1875
						9	77.4701
						10	77.9311
					2D	1	72.9879	74.1722	1.04572
						2	73.988
						3	74.404
						4	74.9834
						5	76.134
						6	73.6399
						7	72.9737
						8	75.3913
						9	73.5497
						10	73.6707			2.13151e-06
				4	Conv.	1	74.3024	71.5327	1.3254	5.32473
						2	70.5237
						3	71.2401
						4	72.1837
						5	72.2341
						6	71.2112
						7	70.4595
						8	69.801
						9	72.639
						10	70.7318
					2D	1	73.2589	75.3416	1.14717
						2	77.2902
						3	75.2517
						4	74.679
						5	75.7771
						6	73.8833
						7	75.9566
						8	75.8075
						9	75.6958
						10	75.8157			2.22142e-06
				5	Conv.	1	67.9513	66.1983	1.62125	11.5773
						2	66.3263
						3	64.9001
						4	66.752
						5	66.848
						6	63.4152
						7	67.0506
						8	66.772
						9	68.1356
						10	63.8323
					2D	1	71.4877	73.8623	1.48432
						2	74.3397
						3	73.6689
						4	73.2516
						5	73.2185
						6	73.0473
						7	76.7174
						8	74.7485
						9	75.3848
						10	72.7585			2.12032e-09
				6	Conv.	1	56.6398	57.8709	2.54039	17.4334
						2	55.1383
						3	58.8803
						4	52.6811
						5	58.5164
						6	57.9146
						7	59.7573
						8	61.8497
						9	58.4733
						10	58.8583
					2D	1	67.1034	67.9598	1.02726
						2	69.1261
						3	69.5193
						4	66.8621
						5	68.0814
						6	67.6519
						7	66.9024
						8	69.2971
						9	67.0931
						10	67.961			7.56362e-08

## Sheet: Phantom VS % - FE
				Acceleration Factor	Type	Trial	Vessel Sharpness	Average	StDev
				1	Conv.	1	75.3754	75.8413	0.333266	-0.635462
						2	76.181
						3	75.379
						4	75.9902
						5	75.4616
						6	76.1829
						7	76.0754
						8	76.0069
						9	76.0868
						10	75.6742
					2D	1	75.2924	75.3594	0.35128
						2	75.3036
						3	75.2647
						4	75.5619
						5	75.4008
						6	75.0275
						7	74.9354
						8	75.7277
						9	75.0105
						10	76.0693			0.00558371
				2	Conv.	1	78.482	78.1962	0.506702	-0.821309
						2	78.4673
						3	78.5987
						4	77.7526
						5	78.0276
						6	77.6572
						7	78.8298
						8	77.2997
						9	78.1326
						10	78.7145
					2D	1	78.0312	77.554	0.469093
						2	77.6775
						3	77.7904
						4	77.7695
						5	77.2134
						6	77.6779
						7	77.7944
						8	76.5156
						9	77.9633
						10	77.1066			0.00877092
				3	Conv.	1	79.3502	78.7915	0.452518	-2.20996
						2	78.8771
						3	79.0329
						4	77.9492
						5	79.2421
						6	78.7413
						7	79.1919
						8	78.4854
						9	78.7977
						10	78.2474
					2D	1	75.884	77.0503	0.71704
						2	77.1126
						3	75.9565
						4	78.0142
						5	77.6243
						6	77.5119
						7	77.4049
						8	76.5059
						9	77.0232
						10	77.4651			9.53894e-06
				4	Conv.	1	78.546	78.033	0.458436	0.105343
						2	78.4986
						3	78.5602
						4	77.2031
						5	77.6667
						6	77.8132
						7	78.1133
						8	77.9123
						9	78.3548
						10	77.6618
					2D	1	77.9556	78.1152	0.466814
						2	78.1179
						3	76.9926
						4	78.0098
						5	78.1955
						6	78.3913
						7	78.153
						8	78.6723
						9	78.6286
						10	78.0354			0.695816
				5	Conv.	1	76.4692	76.9335	0.922239	-1.24936
						2	77.7312
						3	77.9491
						4	77.9257
						5	75.4746
						6	76.6664
						7	77.7339
						8	76.5072
						9	77.2372
						10	75.6402
					2D	1	75.2311	75.9723	0.747082
						2	76.3214
						3	74.8197
						4	77.1599
						5	75.7516
						6	75.3506
						7	76.3026
						8	75.6482
						9	76.2142
						10	76.9236			0.0200865
				6	Conv.	1	75.2541	75.6715	0.775072	-0.712874
						2	75.669
						3	77.2193
						4	75.0534
						5	74.5827
						6	75.9877
						7	75.7604
						8	75.2464
						9	76.6041
						10	75.3382
					2D	1	74.313	75.1321	0.619674
						2	74.5366
						3	75.9427
						4	75.3342
						5	75.7268
						6	74.7073
						7	74.8115
						8	74.9684
						9	74.8529
						10	76.1275			0.103584

## Sheet: Volunteers VS %
																				Table 1: Vessel sharpness % of the RCA in healthy volunteers, using either a conventional T2-Prep or a 2D-T2-Prep, for GRAPPA acceleration factors of 1, 3, and 6.
												Vessel Sharpess
											Acc. Factor	1	1	3	3	6	6			Acceleration Factor	1		3		6			Acceleration Factor	1		3		6
											T2-Prep Type	Conv.	2D	Conv.	2D	Conv.	2D			T2-Prep Type	Conv.	2D	Conv.	2D	Conv.	2D		T2-Prep Type	Conv.	2D	Conv.	2D	Conv.	2D
																				Mean Vessel Sharpness %	57.349	60.134	57.925	62.02	54.27	60.718		Mean Vessel Sharpness %	57.349	60.134	57.925	62.02	54.27	60.718
											Person									% Difference	4.85623		7.06949		11.8813			% Difference	4.85623		7.06949		11.8813
	Average		Acc. Factor	1	1	3	3	6	6		Volunteer 1	63.73	68.13	66.17	70.58	57.73	66.13			p-value	0.0125178		0.000501967		1.8667e-05			p-value	0.0125178		0.000501967		1.8667e-05
			T2-Prep Type	Conv.	2D	Conv.	2D	Conv.	2D		Volunteer 2	36.06	43.05	31.56	37.39	35.66	43.22
			Vessel Sharp	57.349	60.134	57.925	62.02	54.27	60.718		Volunteer 3	63.13	63.96	67.63	68.41	58.2	63.8
			Blood Signal								Volunteer 4	59.24	59.14	50.78	58.7	57.45	63.36
			Myo. Signal								Volunteer 5	62.74	63.64	57.18	64.09	56.9	64.17
			Noise								Volunteer 6	56.36	64.24	64.25	69.25	55.16	65.32
											Volunteer 7	58.25	61.8	57.94	61.15	53.92	54.41
											Volunteer 8	48.54	50.56	54.84	58.7	52.8	59.2
											Volunteer 9	68.25	68.57	68.1	70.7	59.48	65.83
											Volunteer 10	57.19	58.25	60.8	61.23	55.4	61.74
	Volunteer 1		Acc. Factor	1	1	3	3	6	6
			T2-Prep Type	Conv.	2D	Conv.	2D	Conv.	2D
			Vessel Sharp	63.73	68.13	66.17	70.58	57.73	66.13
			Blood Signal
			Myo. Signal								Avg	57.349	60.134	57.925	62.02	54.27	60.718
			Noise
											P-value		0.0125178		0.000501967		1.8667e-05
											% Diff		4.85623		7.06949		11.8813
	Volunteer 2		Acc. Factor	1	1	3	3	6	6
			T2-Prep Type	Conv.	2D	Conv.	2D	Conv.	2D
			Vessel Sharp	36.06	43.05	31.56	37.39	35.66	43.22
			Blood Signal
			Myo. Signal													k
			Noise
	Volunteer 3		Acc. Factor	1	1	3	3	6	6
			T2-Prep Type	Conv.	2D	Conv.	2D	Conv.	2D
			Vessel Sharp	63.13	63.96	67.63	68.41	58.2	63.8
			Blood Signal
			Myo. Signal
			Noise
	Volunteer 4		Acc. Factor	1	1	3	3	6	6
			T2-Prep Type	Conv.	2D	Conv.	2D	Conv.	2D
			Vessel Sharp	59.24	59.14	50.78	58.7	57.45	63.36
			Blood Signal
			Myo. Signal
			Noise
	Volunteer 5		Acc. Factor	1	1	3	3	6	6
			T2-Prep Type	Conv.	2D	Conv.	2D	Conv.	2D
			Vessel Sharp	62.74	63.64	57.18	64.09	56.9	64.17
			Blood Signal
			Myo. Signal
			Noise
	Volunteer 6		Acc. Factor	1	1	3	3	6	6
			T2-Prep Type	Conv.	2D	Conv.	2D	Conv.	2D
			Vessel Sharp	56.36	64.24	64.25	69.25	55.16	65.32
			Blood Signal
			Myo. Signal
			Noise
	Volunteer 7		Acc. Factor	1	1	3	3	6	6
			T2-Prep Type	Conv.	2D	Conv.	2D	Conv.	2D
			Vessel Sharp	58.25	61.8	57.94	61.15	53.92	54.41
			Blood Signal
			Myo. Signal
			Noise
	Volunteer 8		Acc. Factor	1	1	3	3	6	6
			T2-Prep Type	Conv.	2D	Conv.	2D	Conv.	2D
			Vessel Sharp	48.54	50.56	54.84	58.7	52.8	59.2
			Blood Signal
			Myo. Signal
			Noise
	Volunteer 9		Acc. Factor	1	1	3	3	6	6
			T2-Prep Type	Conv.	2D	Conv.	2D	Conv.	2D
			Vessel Sharp	68.25	68.57	68.1	70.7	59.48	65.83
			Blood Signal
			Myo. Signal
			Noise
	Volunteer 10		Acc. Factor	1	1	3	3	6	6
			T2-Prep Type	Conv.	2D	Conv.	2D	Conv.	2D
			Vessel Sharp	57.19	58.25	60.8	61.23	55.4	61.74
			Blood Signal
			Myo. Signal
			Noise
